# Supplementary material for: Revisiting the Role of the Leucine Plug/Valve in the Human ABCG2 Multidrug Transporter
Source: Int J Mol Sci. 2025 Apr 24;26(9):4010. doi: 10.3390/ijms26094010 (PMC12071886; doi:10.3390/ijms26094010)
Supplement: Supplementary file 1 [file ijms-26-04010-s001.zip]

Archive with 1 entries (1 files):
- ijms-3557099-supplementary.pdf
